# Supplementary material for: Non-canonical targets destabilize microRNAs in human Argonautes
Source: Nucleic Acids Res. 2017 Jan 23;45(4):1569–83. doi: 10.1093/nar/gkx029 (PMC5389725; doi:10.1093/nar/gkx029)
Supplement: Supplementary Data [file gkx029_Supplementary_Data.zip]

Archive with 1 entries (1 files):
- nar-03290-y-2016-File003.pdf
